# Supplementary material for: Efficacy of Dupilumab on Different Phenotypes of Adult with Moderate-to-Severe Atopic Dermatitis in Taiwan: A Real-World Study
Source: J Clin Med. 2022 Oct 21;11(20):6209. doi: 10.3390/jcm11206209 (PMC9605350; doi:10.3390/jcm11206209)
Supplement: Supplementary file 1 [file jcm-11-06209-s001.zip]

Archive with 1 entries (1 files):
- jcm-1939994-supplementary.pdf
